# Supplementary material for: Low Fluoride Regulates Macrophage Polarization Through Mitochondrial Autophagy Mediated by PINK1/Parkin Axis
Source: Biomolecules. 2025 Apr 30;15(5):647. doi: 10.3390/biom15050647 (PMC12109382; doi:10.3390/biom15050647)
Supplement: Supplementary file 1 [file biomolecules-15-00647-s001.zip]

Archive with 1 entries (1 files):
- biomolecules-3550348-supplementary.pdf
